# Supplementary material for: Small incision lenticule extraction (SMILE) combined with allogeneic intrastromal lenticule inlay for hyperopia with astigmatism
Source: PLoS One. 2021 Sep 23;16(9):e0257667. doi: 10.1371/journal.pone.0257667 (PMC8460088; doi:10.1371/journal.pone.0257667)
Supplement: S1 Data — (XLS) [file pone.0257667.s002.xls]

## Sheet: 术前
Age	IOPg	IOPcc	CH	CRF	Near Vision	UDVA	CDVA	S	C	SE	Ks	KsAt	Kf	KfAt	Avek	Mink	MinkAt	Cyl	SRI	SAI	PVA	Corneal Thickness	IOP
26	12.9	13.1	10.5	11.3	J2	0.3	0.6	6.5	1.75	7.375	43.2	63	41.03	153	42.12	40.94	162	2.18	0.26	0.26	20/15-20/25	546	18
	9.7	11.9	11.8	13.4	J2	0.1	0.8	7	1.5	7.75	42.58	113	40.76	23	41.67	40.75	17	1.82	0.07	0.18	20/15-20/20	543	17
18	16.9	15.7	9.8	9.8	J2	0.6	0.8	4.25	0.75	4.625	42.11	48	41.3	138	41.71	41.3	141	0.81	0.07	0.8	20/15-20/20	552	15
28	13.1	10.9	8.2	9.4	J4	0.4	0.8	6.25	2.75	7.625	43.38	83	40.26	173	41.82	40.21	179	3.11	0.46	0.43	20/20-20/25	453	12
19	13.5	12.8	8.5	6.9	J4	0.15	1.2	4	2.5	5.25	45.82	73	42.51	163	44.17	42.5	167	3.31	0.31	0.47	20/20-20/25	522	13
	12.2	12.3	9.6	10.8	J4	0.05	1	4.5	2.5	5.75	52.16	101	49.62	11	50.89	49.57	15	2.54	0.49	0.69	20/20-20/25	519	12
27	7	11.2	13.3	15.3	J4	0.3	1	6.75	1.25	7.375	45.62	66	43.21	156	44.41	43.2	159	2.41	0.37	1.1	20/20-20/25	585	11
	6.4	10.3	12.9	15.2	J4	0.4	1	6.5	2.5	7.75	45.25	97	42.71	7	43.98	42.71	4	2.54	0.15	0.35	20/15-20/20	587	12
	11.2	14.3	13.8	13	J1	0.15	0.8	8.75	0.75	9.125	54.04	131	50.58	41	52.31	50.11	21	3.46	1.17	2.51	20/30-20/40	533	12
21	9.7	11.9	11.8	13.4	J5	0.2	0.9	7.75	1.5	8.5	48.51	72	46.15	162	47.33	46.14	166	2.36	0.14	0.58	20/15-20/20	474	8
	16.9	15.7	9.8	9.8	J5	0.2	0.9	8.25	1.5	9	48.7	97	46.53	7	47.61	46.53	7	2.17	0.31	0.3	20/20-20/25	478	9
22	14.2	13	9.6	11.4	J6	0.3	0.9	6	3.5	7.75	44.72	79	40.82	169	42.77	40.82	170	3.89	0.41	0.39	20/20-20/25	549	13
	10	9.1	12.4	10.5	J6	0.4	0.8	5.75	4.25	7.875	45.23	105	40.54	15	42.89	40.53	17	4.7	0.42	0.41	20/20-20/25	544	12
22	12.9	10.8	8.2	9.5	J4	0.8	0.8	4.5	0.75	4.875	42.83	89	41.99	179	42.41	41.98	177	0.83	0.12	0.44	20/15-20/20	518	11
	15.5	13.2	8.5	8.9	J4	0.7	1	4.5	0.75	4.875	43.03	113	41.94	23	42.49	41.91	17	1.1	0.09	0.27	20/15-20/20	522	14
28	12.2	11.6	9.6	10.8	J7	0.1	0.4	9.5	1.25	10.125	44.15	73	42.56	163	43.36	42.55	156	1.59	0.06	0.21	20/15-20/20	507	14
	12.4	11.3	9.2	10.4	J7	0.1	0.4	9.5	1.25	10.125	44.23	108	42.39	18	43.31	42.3	7	1.84	0.22	0.38	20/15-20/25	509	12
38	22.5	18.6	13.6	15.2	J6	0.3	1	6	2	7	44.48	117	42.26	27	43.37	42.25	25	2.22	0.07	0.37	20/15-20/20	634	15
41	14.9	14.5	10.3	10.6	J5	0.5	1	3.5	1.25	4.125	44.04	76	42.32	166	43.18	42.3	162	1.72	0.48	1.61	20/20-20/25	505	16
24	14.2	13	12.1	11.4	J7	0.15	0.6	9.25	1.75	10.125	43.69	96	41.86	6	42.76	41.84	0	1.83	0.23	0.28	20/15-20/25	559	14
	10	9.1	12.4	10.5	J7	0.15	0.5	9.25	2.25	10.375	44.08	105	41.57	15	42.82	41.56	17	2.51	0.21	0.17	20/15-20/25	562	13
30	20.4	19.7	10.9	12.3	J5	0.6	0.8	5.25	3.5	7	43.55	162	43.22	72	43.38	43.02	104	0.33	0.67	0.42	20/20-20/30	494	15
28	13.1	10.9	8.2	9.4	J4	0.4	0.8	6.25	2.75	7.625	43.38	83	40.26	173	41.82	40.21	179	3.11	0.46	0.43	20/20-20/25	453	12
24	9.6	12.3	13.8	12.4	J4	0.3	1	5	2.25	6.125	43.45	143	41.62	53	42.54	41.61	49	1.83	0.17	0.41	20/15-20/25	554	12

## Sheet: 1d
UDVA	S	C	CDVA	UNVA
0.2	-2.5	-4.87	0.6	J3
0.15	-2.25	-2.87	0.4	J2
0.5	-2.75	-1.5	0.8	J2
0.5	-2.37	-0.5	0.8	J1
0.3	-2.5	-3.87	1.2	J4
0.5	-1.25	-4.37	1	J4
0.5	-1.37	-2.5	1	J2
0.5	-0.37	-1.87	1	J1
0.4	-1.75	-4.85	0.8	J2
0.3	-2.56	-0.89	0.9	J1
0.5	-2.67	-1.27	0.9	J1
0.5	-1.26	-1.96	1	J2
0.6	-2.64	-1.23	0.8	J2
0.4	-3.62	-2.25	0.8	J3
0.8	-0.5	-0.75	1	J1
0.7	-1.37	-1.87	0.4	J2
0.6	-2.75	-3.53	0.4	J4
0.9	-0.5	-0.5	1	J1
0.8	-0.25	-1.25	1	J1
0.7	-1.75	-0.87	0.8	J2
0.5	-2.37	-2.25	0.6	J4
0.6	-1.87	-3.25	0.5	J4
0.7	-1.25	-1.75	0.5	J1
0.5	-1.87	-2.5	0.7	J3

## Sheet: 1w
UDVA	S	C	CDVA	UNVA
0.3	-1.12	-2.25	0.8	J2
0.6	-0.75	-1.75	0.7	J1
0.7	-0.75	-1.37	0.8	J2
0.7	-1.37	-1.25	0.8	J1
0.5	-1.87	-1.87	1.2	J2
0.4	-1.25	-2.37	1	J3
0.7	-1.37	-1.5	1	J1
0.8	-0.37	-1.87	1	J1
0.3	-1.75	-2.85	0.8	J2
0.6	-1.25	-0.89	0.9	J1
0.5	-1.75	-2.27	0.7	J1
0.5	-1.26	-1.96	0.9	J2
0.7	-0.75	-1.23	0.8	J1
0.4	-1.62	-2.25	0.8	J3
0.9	-0.5	-0.75	1.2	J1
0.8	-0.37	-1.87	0.9	J1
0.4	-1.12	-2.53	0.8	J
0.9	-0.5	-0.5	1	J1
0.8	-0.25	-1.25	1	J1
0.7	-0.75	-1.87	0.8	J1
0.3	-2.37	-2.75	0.6	J3
0.6	-1.87	-2.75	0.8	J2
0.8	-0.75	-1.75	0.9	J1
0.7	-1.25	-1.75	0.8	J2

## Sheet: 1m
UNVA	UDVA	S	C	CDVA	IOPg	IOPcc	CH	CRF	Ks	Kf	Avek	Mink	Cyl	SRI	SAI	Corneal Thickness	lenticule thickness
J2	0.8	-1.62	-0.87	1	8.7	9.1	9.9	12	48.4	47.39	47.89	47.33	1.01	0.55	0.69	589	95
J2	0.5	-2.25	-0.5	0.6	8.9	9.4	10	12.1	50.82	49.3	50.08	49.25	1.52	0.71	1.17	525	102
J1	1	0	-0.75	1	13.5	14.6	12	11.5	46.06	45.42	45.74	45.42	0.64	0.14	0.89	531	65
J1	1	-0.25	-1.75	1	15.7	15.7	10.8	10.8	51.77	49.78	50.78	49.54	1.99	0.8	2.03	581	92
J1	0.7	0.5	-1.25	1	15.4	17.2	12.5	12.2	50.69	48.95	49.82	48.9	1.74	0.3	0.79	582	61
J1	1	-1	-1	1	11.1	12.1	11	12.2	51.03	50.55	50.79	50.18	0.49	0.55	0.99	536	69
J3	0.3	1.75	-2.75	0.7	8.8	11.4	12	13.7	49.99	48.7	49.34	48.66	1.29	1.2	1.02	558	99
J1	1	-1.87	-1.37	1	8.3	7.2	8.4	11	53.53	52.68	53.11	52.14	0.85	1.12	0.93	603	96
J1	1.2	-0.62	-1.62	1.2	9	8.9	9.4	11.6	52.37	51.15	51.76	50.6	1.22	1.06	1.75	549	121
J1	1	0.5	-0.75	1	10	9.1	8.9	10.9	45.78	44.96	45.37	44.78	0.82	0.67	0.85	552	110
J2	0.7	-0.75	-2.27	0.7	10.7	10.1	9.2	11	50.46	48.27	49.37	47.32	2.19	1.27	0.76	569	116
J1	1.2	-0.5	-0.87	1.2	6.2	7	9.8	12.6	54.28	52.78	53.53	52.65	1.5	0.69	0.81	541	91
J1	1	-0.75	-0.5	1	8.2	9.2	10.5	12.5	54.62	53.42	54.02	53.38	1.2	0.89	2.23	552	89
J1	1	-0.5	-1.25	1	12.9	10.8	8.2	9.5	49.69	48.75	49.13	47.9	1.74	0.3	0.79	587	68
J1	1.2	-0.5	-0.75	1.2	15.5	13.2	8.5	8.9	51.18	50.76	50.97	50.18	0.42	0.64	0.87	543	68
J1	0.5	-0.37	-0.87	0.5	12.2	11.6	9.6	10.8	49.25	48.7	49.03	48.66	0.55	1.2	1.02	529	136
J2	0.6	-0.75	-1.53	0.6	12.4	11.3	9.2	10.4	56.48	55.23	55.85	53.84	1.25	1.12	0.93	575	135
J1	1.2	-0.5	-0.5	1.2	22.5	18.6	13.6	15.2	48.47	47.29	47.75	47.04	1.18	1.07	0.89	566	92
J1	1	-0.25	-1.25	1	14.9	14.5	10.3	10.6	47.63	46.85	47.24	46.77	0.78	0.67	1.25	542	56
J1	1	-0.75	-0.75	1	14.2	13	12.1	11.4	50.79	49.75	50.13	47.9	1.04	0.3	0.79	538	132
J1	0.6	-1.37	-1.75	0.6	16.9	15.7	9.8	9.8	47.36	46.72	47.04	46.01	0.64	0.69	1.02	564	132
J1	0.6	-0.87	-1.75	0.6	13.1	10.9	8.2	9.4	45.37	44.83	45.1	44.76	0.54	0.71	1.26	545	78
J1	1	-0.75	-0.75	1	13.5	12.8	8.5	6.9	48.98	47.54	48.26	47.32	1.44	0.75	1.34	557	93
J1	1	-0.5	-0.75	1	12.2	12.3	9.6	10.8	53.81	51.67	52.74	51.41	2.14	0.75	1.37	579	78
																	94.75
																	24.4847

## Sheet: 3m
UNVA	UDVA	S	C	CDVA	IOPg	IOPcc	CH	CRF	Ks	Kf	Avek	Mink	Cyl	SRI	SAI	Corneal Thickness	lenticule thickness
J2	0.6	-1.25	-0.87	0.6	8.5	6.6	10.2	7.6	48.91	47.39	48.15	47.15	1.52	0.4	1.19	525	94
J2	0.5	-1.75	-0.5	0.4	13.8	13.2	9.9	10.6	53.8	50.93	52.36	50.66	2.87	0.8	1.75	567	103
J1	1	0	-0.5	1	20.4	14.7	6.1	5.6	50.63	47.84	49.24	47.77	2.8	0.73	0.92	566	66
J1	1	-0.25	-1.75	1	11.2	13.1	11.8	12.9	46.06	45.42	45.74	45.42	0.64	0.14	0.89	531	90
J1	0.9	0.5	-1.25	1.2	8.3	8.8	12.2	9.9	54.78	53.44	54.11	52.11	1.34	1.36	2.18	531	61
J1	1	-1	-1	1	7.5	7.5	11.9	9.3	55.79	54.17	54.98	54.12	1.61	1.09	1.51	536	67
J2	0.6	0.75	-1.75	0.7	10	9.1	8.9	10.9	47.36	46.72	47.04	46.01	0.64	0.69	1.02	564	96
J1	1	-1.87	-1.37	1	10.7	10.1	9.2	11	45.37	44.83	45.1	44.76	0.54	0.71	1.26	545	98
J1	1.2	-0.62	-1.62	1.2	6.2	7	9.8	12.6	53.81	51.67	52.74	51.41	2.14	0.75	1.37	599	123
J1	0.9	0.5	-0.75	0.9	8.2	9.2	10.5	12.5	50.46	48.27	49.37	47.32	2.19	1.27	0.76	582	108
J2	0.7	-0.75	-2.27	0.9	16.9	15.7	9.8	9.8	48.47	47.29	47.75	47.04	1.18	1.07	0.89	566	117
J1	1.2	-0.5	-0.87	1.2	13.1	10.9	8.2	9.4	47.63	46.85	47.24	46.77	0.78	0.67	1.25	542	66
J1	1	-0.75	-0.5	1	13.5	12.8	8.5	6.9	54.28	52.78	53.53	52.65	1.5	0.69	0.81	579	69
J1	0.8	-0.5	-1.25	0.8	12.2	12.3	9.6	10.8	54.62	53.42	54.02	53.38	1.2	0.89	2.23	592	135
J1	1.2	-0.5	-0.75	1.2	7	11.2	13.3	15.3	49.99	48.7	49.34	48.66	1.29	1.2	1.02	558	137
J1	1	-0.37	-0.87	1	6.4	10.3	12.9	15.2	51.03	50.55	50.79	50.18	0.49	0.55	0.99	536	91
J2	0.9	-0.75	-0.5	1	11.2	14.3	13.8	13	47.28	46.53	46.91	46.31	0.75	0.69	1.02	564	56
J1	1.2	-0.5	-0.5	1	9.7	11.9	11.8	13.4	45.62	45.03	45.1	45.33	0.59	0.71	1.26	545	130
J1	0.7	-0.25	-1.25	0.7	16.9	15.7	9.8	9.8	51.18	50.76	50.97	50.18	0.42	0.64	0.87	543	131
J1	1	-0.75	-0.75	1	14.2	13	9.6	11.4	49.25	48.7	49.03	48.66	0.55	1.2	1.02	529	77
J1	0.6	0.87	-0.87	0.8	10	9.1	12.4	10.5	45.78	44.96	45.37	44.78	0.82	0.67	0.85	552	93
J1	0.9	-0.87	-1.75	0.8	12.9	10.8	8.2	9.5	50.46	48.27	49.37	47.32	2.19	1.27	0.76	569	78
																	94.8182
																	25.7028

## Sheet: 1y
UNVA	UDVA	S	C	CDVA	IOPg	IOPcc	CH	CRF	Ks	Kf	Avek	Mink	Cyl	SRI	SAI	Corneal Thickness	lenticule thickness
J2	0.6	-1.12	-0.87	0.6	8.5	6.6	10.2	7.6	48.91	47.39	48.15	47.15	1.52	0.4	1.19	518	93
J2	0.7	-1.75	-0.5	0.7	13.8	13.2	9.9	10.6	53.8	50.93	51.36	50.66	2.87	0.8	1.75	569	101
J1	1	-1	-0.5	1	20.4	14.7	6.1	5.6	50.63	47.84	49.24	47.77	2.8	1.25	1.12	562	65
J1	1	0.25	-0.75	1	11.2	13.1	11.8	12.9	46.06	45.42	45.74	45.42	0.64	0.14	0.89	531	89
J1	1.2	0.5	-0.5	1.2	8.3	8.8	12.2	9.9	54.78	53.44	53.11	52.11	1.34	1.02	2.18	531	63
J1	1	-0.25	0.25	1	7.5	7.5	11.9	9.3	53.79	52.17	52.98	52.12	1.61	1.09	1.51	536	68
J2	0.6	-2.75	-1.75	0.6	10	9.1	8.9	10.9	47.36	46.72	47.04	46.01	0.64	0.38	1.02	564	96
J1	1	-0.5	0.75	1	10.7	10.1	9.2	11	45.37	44.83	45.1	44.76	0.54	0.71	1.26	545	98
J1	1.2	-0.5	-0.5	1.2	6.2	7	9.8	12.6	53.81	51.67	52.74	51.41	2.14	0.75	1.37	601	119
J1	0.9	-1.5	-0.5	0.9	8.2	9.2	10.5	12.5	50.46	48.27	49.37	47.32	2.19	1.27	0.76	582	106
J2	0.7	-1.75	-1.25	0.9	16.9	15.7	9.8	9.8	48.47	47.29	47.75	47.04	1.18	1.07	0.89	566	112
J1	1.2	-0.5	-0.87	1.2	13.1	10.9	8.2	9.4	47.63	46.85	47.24	46.77	0.78	0.37	1.25	550	69
J1	1	-0.75	-0.5	1	13.5	12.8	8.5	6.9	55.28	52.78	53.53	52.65	2.5	0.65	0.81	586	68
J1	0.8	-1.5	-1.25	0.8	12.2	12.3	9.6	10.8	52.62	51.42	52.02	51.38	1.2	0.89	2.23	601	131
J1	1.2	-0.5	-0.25	1.2	7	11.2	13.3	15.3	49.99	48.7	49.34	48.66	1.29	1.2	1.02	558	134
J1	1	-0.37	-0.5	1	6.4	10.3	12.9	15.2	51.53	50.05	50.79	50.18	0.99	0.39	0.99	536	93
J2	0.9	1.75	-0.75	1	11.2	14.3	13.8	13	47.28	46.53	46.91	46.31	0.75	0.69	1.02	571	57
J1	1.2	-0.5	-0.5	1	9.7	11.9	11.8	13.4	45.62	45.03	45.1	45.33	0.59	0.75	1.26	545	129
J1	0.6	-0.25	-1.25	0.6	16.9	15.7	9.8	9.8	51.18	50.76	50.97	50.18	0.42	0.64	0.87	543	133
J1	1	-0.75	-0.75	1	14.2	13	9.6	11.4	49.25	48.7	49.03	48.66	0.55	0.5	1.02	529	75
J1	0.8	-1.87	-0.87	0.8	10	9.1	12.4	10.5	45.78	44.96	45.37	44.78	0.82	0.5	0.85	552	91
J1	0.9	-0.87	-0.75	0.9	12.9	10.8	8.2	9.5	50.46	48.27	49.37	47.32	2.19	1.27	0.76	569	79
